# Supplementary material for: Dose-response relationship in digital psychological therapies for people with psychosis: a systematic review, meta-analysis, and meta-regression
Source: Front Psychiatry. 2025 Sep 26;16:1621009. doi: 10.3389/fpsyt.2025.1621009 (PMC12512042; doi:10.3389/fpsyt.2025.1621009)
Supplement: Supplementary file 1 [file DataSheet1.zip]

Archive with 7 entries (7 files):
- Supplementary File 1.doc
- Supplementary File 2.DOCX
- Supplementary File 3.DOCX
- Supplementary File 4.DOCX
- Supplementary File 5.DOCX
- Supplementary File 6.DOCX
- Supplementary File 7.DOCX
